# Supplementary material for: Time-restricted feeding reduced blood pressure and improved cardiac structure and function by regulating both circulating and local renin-angiotensin systems in spontaneously hypertensive rat model
Source: PLoS One. 2025 Apr 3;20(4):e0321078. doi: 10.1371/journal.pone.0321078 (PMC11967951; doi:10.1371/journal.pone.0321078)
Supplement: S1 Appendix — The raw data includes BP monitoring data, heart size and weight measurements, ELISA data, and PCR data. (XLSX). [file pone.0321078.s001.xlsx]

## Sheet: SBP
week	WKY-NON-FASTING						WKY-TRF						SHR-NON-FASTING						SHR-TRF
8	146.737	149.525	145.301	152.904	152.779	143.812	161.352	154.699	144.668	156.6	141.394	130.412	162.197	162.302	176.03	177.825	187.223	195.143	188.702	178.256	177.72	177.614	192.714	167.522
9	151.352	154.699	144.668	156.6	141.394	130.412	126.505	133.58	129.462	150.898	148.997	134.742	194.615	181.838	191.341	163.781	180.359	201.796	190.074	173.39	191.236	185.85	195.249	215.523
10	120.169	146.463	136.537	127.561	131.785	156.072	131.257	128.268	133.158	144.984	145.512	162.408	222.915	213.728	195.46	193.031	205.175	206.125	152.271	135.903	150.687	211.827	148.152	197.994
11	126.399	142.767	132.207	120.803	140.021	144.733	148.364	147.202	126.927	132.207	124.393	140.338	229.356	203.802	185.111	186.273	176.241	238.754	176.875	155.333	136.22	163.781	167.899	188.068
12	122.07	146.146	128.089	127.772	135.164	130.412	135.375	130.307	117.635	142.345	151.531	136.009	198.522	231.996	211.933	210.666	204.541	227.561	159.874	167.371	150.898	159.029	159.557	172.756
13	114.15	128.3	127.772	129.039	121.964	128.195	132.102	127	128	110.032	110.56	130.307	202.324	193.242	190.708	198.733	208.343	233.58	157.339	154.277	171.7	138.649	137.91	162.619
14	117.653	109.293	117.635	107.075	126.822	119.219	118.48	111.933	117.846	116.579	127.667	129.715	193.348	194.087	235.692	215.629	187.434	194.404	146.991	129.884	144.984	163.57	150.476	158.29
15	125.66	121.014	121.542	122.492	123.443	121.331	126.716	123.443	107.814	126.188	130.729	124.076	205.28	198.733	205.386	217.318	210.032	209.187	146.991	158.078	164.837	163.253	158.923	155.65
16	129.779	110.877	134.847	133.58	126.822	114.898	113.728	108.026	125.874	111.292	126.157	113.904	210.138	192.186	195.354	203.908	198.1	193.981	143.717	139.282	144.034	170.651	153.232	155.227
17	118.226	117.952	112.038	121.964	124.443	119.324	117.424	104.119	120.138	111.721	112.249	119.008	207.244	211.933	204.752	194.077	187.223	206.019	140.444	140.127	145.196	165.893	167.582	155.544
18	131.468	127.35	123.76	126.822	117.001	126.661	114.15	121.331	132.897	112.461	121.331	116.157	197.889	230.835	206.125	192.609	205.28	206.864	146.991	142.45	133.158	164.837	143.823	160.613
19	129.884	124.815	122.176	114.467	120.169	124.076	112.308	115.743	113.094	117.001	120.908	119.008	194.087	221.331	226.294	205.28	217.002	187.751	151.637	132.102	136.009	137.698	143.506	155.327
20	132.102	120.59	136.22	125.343	119.958	119.324	128.828	112.672	106.97	108.342	128.195	114.467	200.528	198.1	205.597	197.297	191.732	184.129	149.314	149.831	151.954	146.463	150.581	134.953
21	116.896	121.331	112.461	125.766	125.343	112.249	130.835	114.256	125.027	118.374	108.976	112.355	189.018	188.807	193.876	208.343	198.944	202.746	153.115	157.265	166.875	144.245	146.463	160.507
22	126.505	127.033	137.482	132.735	125.449	124.499	119.536	112.883	122.598	122.07	123.654	120.275	207.287	217.952	188.279	224.921	214.571	201.69	163.358	153.01	149.948	161.141	157.445	140.233
23	126.505	113.622	120.275	123.232	124.604	117.001	125.027	119.958	126.083	113.074	128.934	119.747	214.995	204.224	204.647	200.423	214.784	203.063	158.501	154.805	149.314	153.749	144.14	143.612
24	133.369	133.158	110.56	138.226	123.126	114.889	124.604	131.257	128.089	120.908	123.443	128.406	209.61	197.466	192.925	199.05	200.423	200.528	144.14	152.799	154.171	163.57	157.339	156.072

## Sheet: DBP
week	WKY-NON-FASTING						WKY-TRF						SHR-NON-FASTING						SHR-TRF
8	99.683	92.82	107.814	98.089	84.266	93.136	102.535	112.989	105.491	94.298	95.354	89.514	126.716	128.48	130.803	121.648	137.318	126.822	133.158	135.09	138.121	122.915	144.097	130.835
9	103.591	90.18	88.807	90.708	82.366	83.316	80.887	78.458	78.142	108.131	103.379	99.472	145.512	144.984	155.333	120.697	139.81	138.649	117.635	135.692	155.016	137.804	141.289	145.724
10	77.93	89.546	90.391	76.241	70.75	106.336	89.757	76.347	83.316	82.154	77.265	102.851	155.861	153.749	136.431	138.754	139.599	142.345	117.635	104.013	116.79	138.48	106.864	141.394
11	78.67	81.145	93.664	87.223	98.099	104.435	97.36	114.573	74.129	89.124	73.073	84.161	133.396	151.32	126.611	143.823	129.567	148.469	117.846	107.181	98.311	117.952	117.318	109.187
12	96.354	84.583	92.292	67.677	100.211	74.129	93.242	92.82	87.93	74.763	97.466	84.9	133.791	156.283	156.389	147.624	140.127	145.935	105.28	113.305	111.088	113.802	116.473	110.454
13	79.303	89.018	91.658	76.762	71.383	99.367	77.614	84.583	81.521	71.172	70.961	82.999	144.773	123.443	134.847	152.271	156.706	154.699	116.157	109.715	98.522	98.274	96.832	121.964
14	88.596	82.967	98.627	85.639	83.105	82.577	86.016	76.241	84.161	94.192	96.621	96.727	150.476	152.165	159.134	165.681	152.165	152.482	107.266	99.578	99.683	107.392	106.23	107.814
15	94.087	81.415	87.962	98.154	88.596	92.154	93.77	74.129	80.887	108.976	78.036	86.589	148.226	152.672	161.563	143.612	165.259	154.911	117.107	116.473	102.587	107.756	122.598	117.318
16	95.143	81.732	95.143	96.324	91.869	98.271	89.969	88.596	78.265	90.708	88.068	81.204	163.823	150.792	160.127	146.463	152.524	148.226	107.341	113.622	127.181	108.131	119.472	102.112
17	98.976	99.683	92.714	82.925	95.671	86.237	94.615	85.428	85.745	86.598	94.699	85.639	160.507	142.123	148.892	173.39	157.656	151.32	106.97	111.405	110.666	102.007	127.878	113.622
18	92.608	81.723	88.596	85.639	92.503	96.304	80.887	90.285	95.248	84.689	89.335	86.275	152.059	173.073	158.501	161.744	150.264	155.544	101.373	107.498	100.423	130.623	105.597	119.219
19	97.36	92.641	93.559	86.378	87.645	94.404	84.689	89.441	94.298	91.552	89.546	95.882	161.035	169.377	171.595	165.998	169.694	159.134	110.243	102.851	104.119	107.709	102.429	116.822
20	98.416	90.708	89.018	92.925	89.427	94.404	93.453	92.82	85.745	89.257	100	91.658	153.96	154.066	167.688	161.817	169.115	166.357	110.56	139.599	112.883	102.323	107.603	104.858
21	99.789	91.764	94.404	95.988	98.311	87.434	92.82	94.615	87.117	93.103	93.876	91.236	155.861	154.066	161.109	161.563	151.848	165.724	109.187	101.267	149.948	118.796	102.218	108.131
22	94.298	99.683	99.367	95.037	84.372	90.708	90.18	91.125	93.664	87.223	99.789	92.82	155.227	176.452	151.912	162.725	170.856	165.787	114.435	108.131	110.56	120.56	123.728	100.845
23	100	93.453	97.677	96.199	94.087	86.273	95.248	95.037	96.143	92.714	95.565	96.629	167.899	171.912	164.626	162.514	170.75	161.035	123.76	115.734	110.242	119.958	119.958	116.473
24	102.746	86.801	92.366	106.864	107.329	86.365	102.323	106.019	94.298	96.565	102.746	96.938	171.384	161.035	177.624	157.445	160.085	159.768	116.685	127.667	123.425	124.108	111.468	121.753

## Sheet: MBP
week	WKY-NON-FASTING						WKY-TRF						SHR-NON-FASTING						SHR-TRF
8	115.368	111.722	120.31	116.361	107.104	110.028	118.807	126.892	118.55	115.065	110.701	103.147	138.543	139.754	145.879	140.374	153.953	149.596	151.673	149.479	151.321	141.148	160.303	143.064
9	119.818	101.408	103.967	107.709	107.603	99.754	96.093	96.832	95.2487	122.387	118.585	111.229	161.88	157.269	167.336	135.058	153.326	159.698	141.781	148.258	167.089	153.819	159.276	168.99
10	92.0097	108.518	105.773	93.3477	91.095	122.915	103.59	93.654	99.93	103.097	100.014	122.703	178.212	173.742	156.107	156.846	161.458	163.605	129.18	118.269	129.462	162.929	122.246	160.261
11	94.5797	101.686	106.512	98.4163	112.073	117.868	114.361	125.449	91.7283	103.485	90.1797	102.887	165.383	168.814	146.111	157.973	145.125	178.564	137.522	123.232	110.947	133.228	134.178	135.481
12	104.926	105.104	104.224	87.7087	111.862	92.89	107.286	105.316	97.8317	97.2903	115.488	101.936	155.368	181.521	174.904	168.638	161.598	173.144	123.478	131.327	124.358	128.878	130.834	131.221
13	90.9187	102.112	103.696	94.1877	88.2433	108.976	95.7767	98.722	97.014	84.1253	84.1607	98.7683	163.957	146.709	153.467	167.758	173.918	180.993	129.884	124.569	122.915	111.732	110.525	135.516
14	98.2817	91.7423	104.963	92.7843	97.6773	94.791	96.8373	88.1383	95.3893	101.654	106.97	107.723	164.767	166.139	184.653	182.33	163.921	166.456	120.508	109.68	114.783	126.118	120.979	124.639
15	104.611	94.6147	99.1553	106.267	100.212	101.88	104.752	90.567	89.8627	114.713	95.6003	99.0847	167.244	168.026	176.171	168.181	180.183	173.003	127.068	130.341	123.337	126.255	134.706	130.095
16	106.688	91.447	108.378	108.743	103.52	103.813	97.8887	95.0727	94.1348	97.5693	100.764	92.104	179.261	164.59	171.869	165.611	167.716	163.478	119.466	122.175	132.799	128.971	130.725	119.817
17	105.393	105.773	99.1553	95.938	105.262	97.266	102.218	91.6583	97.2093	94.9723	100.549	96.762	176.086	165.393	167.512	180.286	167.512	169.553	118.128	120.979	122.176	123.302	141.113	127.596
18	105.561	96.932	100.317	99.3667	100.669	106.423	91.9747	100.634	107.798	93.9463	100	96.2357	167.336	192.327	174.376	172.032	168.603	172.651	116.579	119.149	111.335	142.028	118.339	133.017
19	108.201	103.366	103.098	95.741	98.4863	104.295	93.8953	98.2083	100.563	100.035	100	103.591	172.052	186.695	189.828	179.092	185.463	168.673	124.041	112.601	114.749	117.705	116.121	129.657
20	109.645	100.669	104.752	103.731	99.604	102.711	105.245	99.4373	92.82	95.6187	109.398	99.261	169.483	168.744	180.324	173.644	176.654	172.281	123.478	143.01	125.907	117.036	121.929	114.89
21	105.491	101.62	100.423	105.914	107.322	95.7057	105.492	101.162	99.7537	101.527	98.9093	98.2757	166.913	165.646	172.031	177.156	167.547	178.065	123.83	119.933	155.59	127.279	116.966	125.59
22	105.034	108.8	112.072	107.603	98.0643	101.972	99.9653	98.3777	103.309	98.8387	107.744	101.972	172.58	190.285	164.034	183.457	185.428	177.755	130.743	123.091	123.689	134.087	134.967	113.974
23	108.835	100.176	98.4307	105.21	112.595	95.8737	109.754	103.344	106.123	104.679	109.645	104.335	184.127	173.179	182.724	171.313	173.531	173.355	125.837	136.044	123.266	143.929	126.758	133.193
24	112.954	102.253	98.4307	117.318	112.595	95.873	109.75	114.432	105.562	104.679	109.645	107.427	184.126	173.179	182.724	171.313	173.531	173.355	125.837	136.044	133.674	137.262	126.758	133.193

## Sheet: HW&BW-Ratio
	WKY-NON-FASTING						WKY-TRF						SHR-NON-FASTING						SHR-TRF
BW	410	368	367	389	408	357	309	283	261	310	326	266	344	308	380	315	327	326	264	281	302	330	198	274
HW	1.057	1.062	1.109	1.205	1.027	1.038	1.084	1.004	1.031	1.159	0.791	1.092	1.378	1.663	1.361	1.512	1.507	1.386	1.445	1.212	1.351	1.128	1.263	1.244
H&BRatio	0.257805	0.288587	0.30218	0.309769	0.251716	0.290756	0.350809	0.35477	0.395019	0.373871	0.242638	0.410526	0.400581	0.539935	0.358158	0.48	0.460856	0.425153	0.547348	0.431317	0.447351	0.341818	0.637879	0.454015

## Sheet: PCR-ANP&BNP
Sample Name	Target Name	Cт	AVG-CT	Sample Name	Target Name	Cт	AVG-CT			RQ相对表达量
WKYGroup-W4-1	ANP	22.619	22.4306	WKYGroup-W4-1	actin	18.1558	18.2176	4.21297	0	1
WKYGroup-W4-2	ANP	22.3573		WKYGroup-W4-2	actin	18.1577
WKYGroup-W4-3	ANP	22.3155		WKYGroup-W4-3	actin	18.3394
WKYGroup-W5-1	ANP	22.3594	22.3628	WKYGroup-W5-1	actin	18.1995	18.1971	4.16566	-0.0473087	1.03334		ANP
WKYGroup-W5-2	ANP	22.5803		WKYGroup-W5-2	actin	18.2656						WKYGroup	WKY-TRFGroup	SHRGroup	SHR-TRFGroup
WKYGroup-W5-3	ANP	22.1487		WKYGroup-W5-3	actin	18.1263						1	0.997867	2.9615	2.07942
WKYGroup-W6-1	ANP	21.9386	22.2239	WKYGroup-W6-1	actin	17.6783	17.9033	4.32053	0.107563	0.928155		1.03334	0.920081	3.03461	2.10201
WKYGroup-W6-2	ANP	22.3118		WKYGroup-W6-2	actin	17.9509						0.928155	0.942798	3.17925	1.91558
WKYGroup-W6-3	ANP	22.4213		WKYGroup-W6-3	actin	18.0808						0.916072	0.91967	3.01726	1.94442
WKYGroup-W7-1	ANP	22.3366	22.5153	WKYGroup-W7-1	actin	18.2769	18.1759	4.33944	0.126467	0.916072		1.02328	0.892442	2.87946	1.99392
WKYGroup-W7-2	ANP	22.6107		WKYGroup-W7-2	actin	18.1866						0.916322	0.832768	2.97579	2.06558
WKYGroup-W7-3	ANP	22.5988		WKYGroup-W7-3	actin	18.0643
WKYGroup-W8-1	ANP	22.3475	22.1417	WKYGroup-W8-1	actin	17.9162	17.962	4.17977	-0.0332003	1.02328
WKYGroup-W8-2	ANP	22.1649		WKYGroup-W8-2	actin	17.8867
WKYGroup-W8-3	ANP	21.9128		WKYGroup-W8-3	actin	18.083
WKYGroup-W9-1	ANP	22.2997	22.2734	WKYGroup-W9-1	actin	18.1725	17.9343	4.33904	0.126073	0.916322
WKYGroup-W9-2	ANP	22.1151		WKYGroup-W9-2	actin	17.6875
WKYGroup-W9-3	ANP	22.4054		WKYGroup-W9-3	actin	17.943
WKY-TRFGroup-W10-1	ANP	21.6536	21.7438	WKY-TRFGroup-W10-1	actin	17.3433	17.5277	4.21605	0.00307993	0.997867
WKY-TRFGroup-W10-2	ANP	21.9962		WKY-TRFGroup-W10-2	actin	17.4199
WKY-TRFGroup-W10-3	ANP	21.5815		WKY-TRFGroup-W10-3	actin	17.8199
WKY-TRFGroup-W11-1	ANP	21.8344	21.8586	WKY-TRFGroup-W11-1	actin	17.5154	17.5255	4.33314	0.120167	0.920081
WKY-TRFGroup-W11-2	ANP	21.9549		WKY-TRFGroup-W11-2	actin	17.5467
WKY-TRFGroup-W11-3	ANP	21.7867		WKY-TRFGroup-W11-3	actin	17.5144
WKY-TRFGroup-W12-1	ANP	21.8347	21.811	WKY-TRFGroup-W12-1	actin	17.4529	17.5131	4.29795	0.0849797	0.942798
WKY-TRFGroup-W12-2	ANP	21.9627		WKY-TRFGroup-W12-2	actin	17.3838
WKY-TRFGroup-W12-3	ANP	21.6357		WKY-TRFGroup-W12-3	actin	17.7026
WKY-TRFGroup-W13-1	ANP	22.1131	21.96	WKY-TRFGroup-W13-1	actin	17.674	17.6262	4.33378	0.120811	0.91967
WKY-TRFGroup-W13-2	ANP	21.9954		WKY-TRFGroup-W13-2	actin	17.7238
WKY-TRFGroup-W13-3	ANP	21.7714		WKY-TRFGroup-W13-3	actin	17.4808
WKY-TRFGroup-W14-1	ANP	22.026	22.0002	WKY-TRFGroup-W14-1	actin	17.6494	17.623	4.37714	0.164169	0.892442
WKY-TRFGroup-W14-2	ANP	21.9848		WKY-TRFGroup-W14-2	actin	17.4964
WKY-TRFGroup-W14-3	ANP	21.9897		WKY-TRFGroup-W14-3	actin	17.7233
WKY-TRFGroup-W15-1	ANP	22.1926	22.4371	WKY-TRFGroup-W15-1	actin	17.921	17.9601	4.47698	0.264013	0.832768
WKY-TRFGroup-W15-2	ANP	22.647		WKY-TRFGroup-W15-2	actin	18.05
WKY-TRFGroup-W15-3	ANP	22.4717		WKY-TRFGroup-W15-3	actin	17.9094
SHRGroup-S4-1	ANP	20.3638	20.1301	SHRGroup-S4-1	actin	17.4375	17.4834	2.64664	-1.56633	2.9615
SHRGroup-S4-2	ANP	20.0092		SHRGroup-S4-2	actin	17.285
SHRGroup-S4-3	ANP	20.0173		SHRGroup-S4-3	actin	17.7278
SHRGroup-S5-1	ANP	20.434	20.2844	SHRGroup-S5-1	actin	17.728	17.6729	2.61146	-1.60151	3.03461
SHRGroup-S5-2	ANP	20.1361		SHRGroup-S5-2	actin	17.8626
SHRGroup-S5-3	ANP	20.283		SHRGroup-S5-3	actin	17.4281
SHRGroup-S6-1	ANP	20.451	20.2479	SHRGroup-S6-1	actin	17.7081	17.7036	2.54428	-1.66869	3.17925
SHRGroup-S6-2	ANP	20.0154		SHRGroup-S6-2	actin	17.495
SHRGroup-S6-3	ANP	20.2774		SHRGroup-S6-3	actin	17.9078
SHRGroup-S7-1	ANP	20.3207	20.3378	SHRGroup-S7-1	actin	18.0115	17.718	2.61973	-1.59324	3.01726
SHRGroup-S7-2	ANP	20.3639		SHRGroup-S7-2	actin	17.5474
SHRGroup-S7-3	ANP	20.3287		SHRGroup-S7-3	actin	17.5952
SHRGroup-S8-1	ANP	20.3749	20.186	SHRGroup-S8-1	actin	17.6136	17.4989	2.68717	-1.5258	2.87946
SHRGroup-S8-2	ANP	20.0297		SHRGroup-S8-2	actin	17.3038
SHRGroup-S8-3	ANP	20.1534		SHRGroup-S8-3	actin	17.5792
SHRGroup-S9-1	ANP	20.9376	20.8571	SHRGroup-S9-1	actin	18.1314	18.2174	2.6397	-1.57327	2.97579
SHRGroup-S9-2	ANP	20.759		SHRGroup-S9-2	actin	18.2043
SHRGroup-S9-3	ANP	20.8746		SHRGroup-S9-3	actin	18.3165
SHR-TRFGroup-S12-1	ANP	21.5999	21.4254	SHR-TRFGroup-S12-1	actin	18.3208	18.2686	3.15679	-1.05618	2.07942
SHR-TRFGroup-S12-2	ANP	21.3914		SHR-TRFGroup-S12-2	actin	18.2772
SHR-TRFGroup-S12-3	ANP	21.2849		SHR-TRFGroup-S12-3	actin	18.2079
SHR-TRFGroup-S13-1	ANP	21.4277	21.2417	SHR-TRFGroup-S13-1	actin	18.0249	18.1005	3.1412	-1.07177	2.10201
SHR-TRFGroup-S13-2	ANP	21.0765		SHR-TRFGroup-S13-2	actin	18.191
SHR-TRFGroup-S13-3	ANP	21.2208		SHR-TRFGroup-S13-3	actin	18.0856
SHR-TRFGroup-S14-1	ANP	21.4709	21.2735	SHR-TRFGroup-S14-1	actin	17.9616	17.9983	3.27519	-0.937779	1.91558
SHR-TRFGroup-S14-2	ANP	21.2262		SHR-TRFGroup-S14-2	actin	18.0575
SHR-TRFGroup-S14-3	ANP	21.1235		SHR-TRFGroup-S14-3	actin	17.9759
SHR-TRFGroup-S15-1	ANP	21.3167	21.279	SHR-TRFGroup-S15-1	actin	18.1339	18.0254	3.25363	-0.959341	1.94442
SHR-TRFGroup-S15-2	ANP	21.125		SHR-TRFGroup-S15-2	actin	17.7997
SHR-TRFGroup-S15-3	ANP	21.3953		SHR-TRFGroup-S15-3	actin	18.1425
SHR-TRFGroup-S16-1	ANP	21.5086	21.3537	SHR-TRFGroup-S16-1	actin	18.261	18.1363	3.21736	-0.995611	1.99392
SHR-TRFGroup-S16-2	ANP	21.196		SHR-TRFGroup-S16-2	actin	18.0909
SHR-TRFGroup-S16-3	ANP	21.3565		SHR-TRFGroup-S16-3	actin	18.057
SHR-TRFGroup-S17-1	ANP	20.8511	20.7756	SHR-TRFGroup-S17-1	actin	17.5709	17.6092	3.16642	-1.04655	2.06558
SHR-TRFGroup-S17-2	ANP	20.8679		SHR-TRFGroup-S17-2	actin	17.5861
SHR-TRFGroup-S17-3	ANP	20.6078		SHR-TRFGroup-S17-3	actin	17.6705
Sample Name	Target Name	Cт	AVG-CT	Sample Name	Target Name	Cт	AVG-CT			RQ相对表达量
WKYGroup-W4-1	BNP	27.4951	27.6946	WKYGroup-W4-1	actin	18.1558	18.2176	9.47697	0	1
WKYGroup-W4-2	BNP	27.8871		WKYGroup-W4-2	actin	18.1577
WKYGroup-W4-3	BNP	27.7017		WKYGroup-W4-3	actin	18.3394
WKYGroup-W5-1	BNP	27.4982	27.591	WKYGroup-W5-1	actin	18.1995	18.1971	9.39384	-0.0831298	1.05931		BNP
WKYGroup-W5-2	BNP	27.8306		WKYGroup-W5-2	actin	18.2656						WKYGroup	WKY-TRFGroup	SHRGroup	SHR-TRFGroup
WKYGroup-W5-3	BNP	27.4441		WKYGroup-W5-3	actin	18.1263						1	0.948599	2.13159	2.09696
WKYGroup-W6-1	BNP	27.1512	27.1323	WKYGroup-W6-1	actin	17.6783	17.9033	9.22897	-0.248	1.18756		1.05931	0.963253	2.40645	2.05504
WKYGroup-W6-2	BNP	27.1012		WKYGroup-W6-2	actin	17.9509						1.18756	0.83029	2.35289	2.14712
WKYGroup-W6-3	BNP	27.1446		WKYGroup-W6-3	actin	18.0808						1.02854	0.946207	2.48402	2.01002
WKYGroup-W7-1	BNP	27.3294	27.6123	WKYGroup-W7-1	actin	18.2769	18.1759	9.43638	-0.0405968	1.02854		0.927487	0.89064	2.27653	2.10481
WKYGroup-W7-2	BNP	27.763		WKYGroup-W7-2	actin	18.1866						1.04279	0.987061	2.30838	2.12358
WKYGroup-W7-3	BNP	27.7444		WKYGroup-W7-3	actin	18.0643
WKYGroup-W8-1	BNP	27.5812	27.5476	WKYGroup-W8-1	actin	17.9162	17.962	9.58558	0.1086	0.927487
WKYGroup-W8-2	BNP	27.523		WKYGroup-W8-2	actin	17.8867
WKYGroup-W8-3	BNP	27.5385		WKYGroup-W8-3	actin	18.083
WKYGroup-W9-1	BNP	27.5873	27.3509	WKYGroup-W9-1	actin	18.1725	17.9343	9.41652	-0.0604522	1.04279
WKYGroup-W9-2	BNP	27.2922		WKYGroup-W9-2	actin	17.6875
WKYGroup-W9-3	BNP	27.1732		WKYGroup-W9-3	actin	17.943
WKY-TRFGroup-W10-1	BNP	26.7834	27.0808	WKY-TRFGroup-W10-1	actin	17.3433	17.5277	9.5531	0.0761297	0.948599
WKY-TRFGroup-W10-2	BNP	27.2348		WKY-TRFGroup-W10-2	actin	17.4199
WKY-TRFGroup-W10-3	BNP	27.2242		WKY-TRFGroup-W10-3	actin	17.8199
WKY-TRFGroup-W11-1	BNP	27.1958	27.0565	WKY-TRFGroup-W11-1	actin	17.5154	17.5255	9.53099	0.0540132	0.963253
WKY-TRFGroup-W11-2	BNP	27.084		WKY-TRFGroup-W11-2	actin	17.5467
WKY-TRFGroup-W11-3	BNP	26.8896		WKY-TRFGroup-W11-3	actin	17.5144
WKY-TRFGroup-W12-1	BNP	27.4949	27.2584	WKY-TRFGroup-W12-1	actin	17.4529	17.5131	9.74529	0.268313	0.83029
WKY-TRFGroup-W12-2	BNP	27.2676		WKY-TRFGroup-W12-2	actin	17.3838
WKY-TRFGroup-W12-3	BNP	27.0126		WKY-TRFGroup-W12-3	actin	17.7026
WKY-TRFGroup-W13-1	BNP	27.092	27.1829	WKY-TRFGroup-W13-1	actin	17.674	17.6262	9.55675	0.0797723	0.946207
WKY-TRFGroup-W13-2	BNP	27.0057		WKY-TRFGroup-W13-2	actin	17.7238
WKY-TRFGroup-W13-3	BNP	27.4511		WKY-TRFGroup-W13-3	actin	17.4808
WKY-TRFGroup-W14-1	BNP	27.3486	27.2671	WKY-TRFGroup-W14-1	actin	17.6494	17.623	9.64406	0.167085	0.89064
WKY-TRFGroup-W14-2	BNP	27.4387		WKY-TRFGroup-W14-2	actin	17.4964
WKY-TRFGroup-W14-3	BNP	27.014		WKY-TRFGroup-W14-3	actin	17.7233
WKY-TRFGroup-W15-1	BNP	27.6429	27.4559	WKY-TRFGroup-W15-1	actin	17.921	17.9601	9.49576	0.0187884	0.987061
WKY-TRFGroup-W15-2	BNP	27.4896		WKY-TRFGroup-W15-2	actin	18.05
WKY-TRFGroup-W15-3	BNP	27.2352		WKY-TRFGroup-W15-3	actin	17.9094
SHRGroup-S4-1	BNP	26.0861	25.8685	SHRGroup-S4-1	actin	17.4375	17.4834	8.38505	-1.09193	2.13159
SHRGroup-S4-2	BNP	25.8152		SHRGroup-S4-2	actin	17.285
SHRGroup-S4-3	BNP	25.7042		SHRGroup-S4-3	actin	17.7278
SHRGroup-S5-1	BNP	25.9967	25.883	SHRGroup-S5-1	actin	17.728	17.6729	8.21007	-1.26691	2.40645
SHRGroup-S5-2	BNP	25.997		SHRGroup-S5-2	actin	17.8626
SHRGroup-S5-3	BNP	25.6552		SHRGroup-S5-3	actin	17.4281
SHRGroup-S6-1	BNP	25.8106	25.9462	SHRGroup-S6-1	actin	17.7081	17.7036	8.24254	-1.23444	2.35289
SHRGroup-S6-2	BNP	26.0057		SHRGroup-S6-2	actin	17.495
SHRGroup-S6-3	BNP	26.0222		SHRGroup-S6-3	actin	17.9078
SHRGroup-S7-1	BNP	25.822	25.8823	SHRGroup-S7-1	actin	18.0115	17.718	8.1643	-1.31268	2.48402
SHRGroup-S7-2	BNP	25.8687		SHRGroup-S7-2	actin	17.5474
SHRGroup-S7-3	BNP	25.9563		SHRGroup-S7-3	actin	17.5952
SHRGroup-S8-1	BNP	25.851	25.789	SHRGroup-S8-1	actin	17.6136	17.4989	8.29014	-1.18683	2.27653
SHRGroup-S8-2	BNP	25.5526		SHRGroup-S8-2	actin	17.3038
SHRGroup-S8-3	BNP	25.9633		SHRGroup-S8-3	actin	17.5792
SHRGroup-S9-1	BNP	26.3748	26.4875	SHRGroup-S9-1	actin	18.1314	18.2174	8.27009	-1.20688	2.30838
SHRGroup-S9-2	BNP	26.7226		SHRGroup-S9-2	actin	18.2043
SHRGroup-S9-3	BNP	26.3651		SHRGroup-S9-3	actin	18.3165
SHR-TRFGroup-S12-1	BNP	26.4557	26.6773	SHR-TRFGroup-S12-1	actin	18.3208	18.2686	8.40867	-1.0683	2.09696
SHR-TRFGroup-S12-2	BNP	26.8394		SHR-TRFGroup-S12-2	actin	18.2772
SHR-TRFGroup-S12-3	BNP	26.7368		SHR-TRFGroup-S12-3	actin	18.2079
SHR-TRFGroup-S13-1	BNP	26.7837	26.5383	SHR-TRFGroup-S13-1	actin	18.0249	18.1005	8.43781	-1.03917	2.05504
SHR-TRFGroup-S13-2	BNP	26.3942		SHR-TRFGroup-S13-2	actin	18.191
SHR-TRFGroup-S13-3	BNP	26.437		SHR-TRFGroup-S13-3	actin	18.0856
SHR-TRFGroup-S14-1	BNP	26.1997	26.3729	SHR-TRFGroup-S14-1	actin	17.9616	17.9983	8.37457	-1.1024	2.14712
SHR-TRFGroup-S14-2	BNP	26.6779		SHR-TRFGroup-S14-2	actin	18.0575
SHR-TRFGroup-S14-3	BNP	26.2412		SHR-TRFGroup-S14-3	actin	17.9759
SHR-TRFGroup-S15-1	BNP	26.2203	26.4951	SHR-TRFGroup-S15-1	actin	18.1339	18.0254	8.46977	-1.00721	2.01002
SHR-TRFGroup-S15-2	BNP	26.6788		SHR-TRFGroup-S15-2	actin	17.7997
SHR-TRFGroup-S15-3	BNP	26.5864		SHR-TRFGroup-S15-3	actin	18.1425
SHR-TRFGroup-S16-1	BNP	26.403	26.5396	SHR-TRFGroup-S16-1	actin	18.261	18.1363	8.40328	-1.07369	2.10481
SHR-TRFGroup-S16-2	BNP	26.806		SHR-TRFGroup-S16-2	actin	18.0909
SHR-TRFGroup-S16-3	BNP	26.4098		SHR-TRFGroup-S16-3	actin	18.057
SHR-TRFGroup-S17-1	BNP	26.1835	25.9997	SHR-TRFGroup-S17-1	actin	17.5709	17.6092	8.39047	-1.0865	2.12358
SHR-TRFGroup-S17-2	BNP	25.8372		SHR-TRFGroup-S17-2	actin	17.5861
SHR-TRFGroup-S17-3	BNP	25.9783		SHR-TRFGroup-S17-3	actin	17.6705

## Sheet: Elisa-serum-ACE
		Serum-ACE
The OD values of the tested samples	1	2	3	4	5	6	7	8	9	10	11	12	13
A	0.214	0.491	0.509	0.586	0.52	0.503	0.965	0.844	0.788	0.779
B	0.287	0.529	0.511	0.552	0.436	0.496	0.898	0.901	0.763	0.752
C	0.347	0.507	0.49	0.535	0.483	0.433	0.817	0.997	0.737	0.735
D	0.425	0.516	0.517	0.459	0.501	0.43	0.922	0.925	0.703	0.752
E	0.607	0.501	0.501	0.473	0.458	0.873	0.93	0.946	0.725	0.761
F	0.879	0.483	0.483	0.477	0.432	0.93	0.919	0.847	0.738	0.733
G	1.407	0.496	0.529	0.478	0.471	0.842	0.922	0.654	0.675	0.631
H	2.507	0.508	0.493	0.487	0.516	0.832	0.85	0.662	0.754	0.735
The corresponding table of the tested samples	1	2	3	4	5	6	7	8	9	10	11	12	13
A	S1	WKYgroup-W4-1	WKYgroup-W6-3	WKYgroup-W9-2	WKY+TRFgroup-W12-1	WKY+TRFgroup-W14-3	SHRgroup-S5-2	SHRgroup-S8-1	SHR-TRFgroup-S12-3	SHR-TRFgroup-S15-2
B	S2	WKYgroup-W4-2	WKYgroup-W7-1	WKYgroup-W9-3	WKY+TRFgroup-W12-2	WKY+TRFgroup-W15-1	SHRgroup-S5-3	SHRgroup-S8-2	SHR-TRFgroup-S13-1	SHR-TRFgroup-S15-3
C	S3	WKYgroup-W4-3	WKYgroup-W7-2	WKY+TRFgroup-W10-1	WKY+TRFgroup-W12-3	WKY+TRFgroup-W15-2	SHRgroup-S6-1	SHRgroup-S8-3	SHR-TRFgroup-S13-2	SHR-TRFgroup-S16-1
D	S4	WKYgroup-W5-1	WKYgroup-W7-3	WKY+TRFgroup-W10-2	WKY+TRFgroup-W13-1	WKY+TRFgroup-W15-3	SHRgroup-S6-2	SHRgroup-S9-1	SHR-TRFgroup-S13-3	SHR-TRFgroup-S16-2
E	S5	WKYgroup-W5-2	WKYgroup-W8-1	WKY+TRFgroup-W10-3	WKY+TRFgroup-W13-2	SHRgroup-S4-1	SHRgroup-S6-3	SHRgroup-S9-2	SHR-TRFgroup-S14-1	SHR-TRFgroup-S16-3
F	S6	WKYgroup-W5-3	WKYgroup-W8-2	WKY+TRFgroup-W11-1	WKY+TRFgroup-W13-3	SHRgroup-S4-2	SHRgroup-S7-1	SHRgroup-S9-3	SHR-TRFgroup-S14-2	SHR-TRFgroup-S17-1
G	S7	WKYgroup-W6-1	WKYgroup-W8-3	WKY+TRFgroup-W11-2	WKY+TRFgroup-W14-1	SHRgroup-S4-3	SHRgroup-S7-2	SHR-TRFgroup-S12-1	SHR-TRFgroup-S14-3	SHR-TRFgroup-S17-2
H	S8	WKYgroup-W6-2	WKYgroup-W9-1	WKY+TRFgroup-W11-3	WKY+TRFgroup-W14-2	SHRgroup-S5-1	SHRgroup-S7-3	SHR-TRFgroup-S12-2	SHR-TRFgroup-S15-1	SHR-TRFgroup-S17-3
Standard curve analysis	S1	S2	S3	S4	S5	S6	S7	S8
Concentration(ng/mL)	0	0.312	0.625	1.25	2.5	5	10	20
OD	0.214	0.287	0.347	0.425	0.607	0.879	1.407	2.507
Sample data analysis(ng/mL)	1	2	3	4	5	6	7	8	9	10	11	12	13
A	0	1.912	2.072	2.75644	2.16978	2.01867	6.12533	5.04978	4.552	4.472
B	0.312	2.24978	2.08978	2.45422	1.42311	1.95644	5.52978	5.55644	4.32978	4.232
C	0.625	2.05422	1.90311	2.30311	1.84089	1.39644	4.80978	6.40978	4.09867	4.08089
D	1.25	2.13422	2.14311	1.62756	2.00089	1.36978	5.74311	5.76978	3.79644	4.232
E	2.5	2.00089	2.00089	1.752	1.61867	5.30756	5.81422	5.95644	3.992	4.312
F	5	1.84089	1.84089	1.78756	1.38756	5.81422	5.71644	5.07644	4.10756	4.06311
G	10	1.95644	2.24978	1.79644	1.73422	5.032	5.74311	3.36089	3.54756	3.15644
H	20	2.06311	1.92978	1.87644	2.13422	4.94311	5.10311	3.432	4.24978	4.08089
		WKYgroup	WKY+TRFgroup	SHRgroup	SHR-TRFgroup
		1.912	2.30311	5.30756	3.36089
		2.24978	1.62756	5.81422	3.432
		2.05422	1.752	5.032	4.552
		2.13422	1.78756	4.94311	4.32978
		2.00089	1.79644	6.12533	4.09867
		1.84089	1.87644	5.52978	3.79644
		1.95644	2.16978	4.80978	3.992
		2.06311	1.42311	5.74311	4.10756
		2.072	1.84089	5.81422	3.54756
		2.08978	2.00089	5.71644	4.24978
		1.90311	1.61867	5.74311	4.472
		2.14311	1.38756	5.10311	4.232
		2.00089	1.73422	5.04978	4.08089
		1.84089	2.13422	5.55644	4.232
		2.24978	2.01867	6.40978	4.312
		1.92978	1.95644	5.76978	4.06311
		2.75644	1.39644	5.95644	3.15644
		2.45422	1.36978	5.07644	4.08089

## Sheet: Elisa-serum-Ang-II
		Serum-Ang-II
The OD values of the tested samples	1	2	3	4	5	6	7	8	9	10	11	12	13
A	0.259	0.52	0.443	0.517	0.507	0.421	0.674	0.776	0.642	0.679
B	0.308	0.537	0.518	0.529	0.511	0.411	0.783	0.737	0.68	0.654
C	0.419	0.481	0.53	0.521	0.47	0.468	0.744	0.646	0.65	0.67
D	0.587	0.509	0.511	0.497	0.512	0.46	0.7	0.729	0.635	0.715
E	1.214	0.502	0.442	0.483	0.48	0.687	0.777	0.71	0.693	0.659
F		0.436	0.497	0.446	0.473	0.79	0.657	0.719	0.733	0.678
G		0.5	0.481	0.486	0.456	0.774	0.667	0.702	0.639	0.661
H		0.465	0.461	0.463	0.477	0.683	0.707	0.605	0.665	0.683
The corresponding table of the tested samples	1	2	3	4	5	6	7	8	9	10	11	12	13
A	S1	WKYgroup-W4-1	WKYgroup-W6-3	WKYgroup-W9-2	WKY+TRFgroup-W12-1	WKY+TRFgroup-W14-3	SHRgroup-S5-2	SHRgroup-S8-1	SHR-TRFgroup-S12-3	SHR-TRFgroup-S15-2
B	S2	WKYgroup-W4-2	WKYgroup-W7-1	WKYgroup-W9-3	WKY+TRFgroup-W12-2	WKY+TRFgroup-W15-1	SHRgroup-S5-3	SHRgroup-S8-2	SHR-TRFgroup-S13-1	SHR-TRFgroup-S15-3
C	S3	WKYgroup-W4-3	WKYgroup-W7-2	WKY+TRFgroup-W10-1	WKY+TRFgroup-W12-3	WKY+TRFgroup-W15-2	SHRgroup-S6-1	SHRgroup-S8-3	SHR-TRFgroup-S13-2	SHR-TRFgroup-S16-1
D	S4	WKYgroup-W5-1	WKYgroup-W7-3	WKY+TRFgroup-W10-2	WKY+TRFgroup-W13-1	WKY+TRFgroup-W15-3	SHRgroup-S6-2	SHRgroup-S9-1	SHR-TRFgroup-S13-3	SHR-TRFgroup-S16-2
E	S5	WKYgroup-W5-2	WKYgroup-W8-1	WKY+TRFgroup-W10-3	WKY+TRFgroup-W13-2	SHRgroup-S4-1	SHRgroup-S6-3	SHRgroup-S9-2	SHR-TRFgroup-S14-1	SHR-TRFgroup-S16-3
F	S6	WKYgroup-W5-3	WKYgroup-W8-2	WKY+TRFgroup-W11-1	WKY+TRFgroup-W13-3	SHRgroup-S4-2	SHRgroup-S7-1	SHRgroup-S9-3	SHR-TRFgroup-S14-2	SHR-TRFgroup-S17-1
G	S7	WKYgroup-W6-1	WKYgroup-W8-3	WKY+TRFgroup-W11-2	WKY+TRFgroup-W14-1	SHRgroup-S4-3	SHRgroup-S7-2	SHR-TRFgroup-S12-1	SHR-TRFgroup-S14-3	SHR-TRFgroup-S17-2
H	S8	WKYgroup-W6-2	WKYgroup-W9-1	WKY+TRFgroup-W11-3	WKY+TRFgroup-W14-2	SHRgroup-S5-1	SHRgroup-S7-3	SHR-TRFgroup-S12-2	SHR-TRFgroup-S15-1	SHR-TRFgroup-S17-3
Standard curve analysis	S1	S2	S3	S4	S5	S6	S7
Concentration(pg/mL)	0	24.69	74.07	222.22	666.67
OD	0.259	0.308	0.419	0.587	1.214
Sample data analysis(pg/mL)	1	2	3	4	5	6	7	8	9	10	11	12	13
A	0	171.357	116.357	169.214	162.071	100.643	281.357	354.214	258.5	284.929
B	24.69	183.5	169.929	177.786	164.929	93.5	359.214	326.357	285.643	267.071
C	74.07	143.5	178.5	172.071	135.643	134.214	331.357	261.357	264.214	278.5
D	222.22	163.5	164.929	154.929	165.643	128.5	299.929	320.643	253.5	310.643
E	666.67	158.5	115.643	144.929	142.786	290.643	354.929	307.071	294.929	270.643
F		111.357	154.929	118.5	137.786	364.214	269.214	313.5	323.5	284.214
G		157.071	143.5	147.071	125.643	352.786	276.357	301.357	256.357	272.071
H		132.071	129.214	130.643	140.643	287.786	304.929	232.071	274.929	287.786
		WKYgroup	WKY+TRFgroup	SHRgroup	SHR-TRFgroup
		171.357	172.071	290.643	301.357
		183.5	154.929	364.214	232.071
		143.5	144.929	352.786	258.5
		163.5	118.5	287.786	285.643
		158.5	147.071	281.357	264.214
		111.357	130.643	359.214	253.5
		157.071	162.071	331.357	294.929
		132.071	164.929	299.929	323.5
		116.357	135.643	354.929	256.357
		169.929	165.643	269.214	274.929
		178.5	142.786	276.357	284.929
		164.929	137.786	304.929	267.071
		115.643	125.643	354.214	278.5
		154.929	140.643	326.357	310.643
		143.5	100.643	261.357	270.643
		129.214	93.5	320.643	284.214
		169.214	134.214	307.071	272.071
		177.786	128.5	313.5	287.786

## Sheet: Elisa-serum-AT1
		Serum-AT1
The OD values of the tested samples	1	2	3	4	5	6	7	8	9	10	11	12	13
A	0.108	0.367	0.405	0.447	0.418	0.392	0.532	0.572	0.591	0.631
B	0.286	0.403	0.439	0.402	0.44	0.346	0.649	0.582	0.594	0.568
C	0.348	0.493	0.419	0.385	0.454	0.344	0.652	0.509	0.561	0.555
D	0.476	0.456	0.348	0.419	0.394	0.309	0.613	0.529	0.574	0.454
E	0.895	0.425	0.443	0.379	0.403	0.617	0.647	0.618	0.595	0.496
F	1.671	0.503	0.415	0.383	0.43	0.613	0.597	0.522	0.473	0.487
G		0.395	0.41	0.401	0.407	0.634	0.64	0.572	0.554	0.466
H		0.446	0.42	0.372	0.412	0.636	0.641	0.622	0.518	0.527
The corresponding table of the tested samples	1	2	3	4	5	6	7	8	9	10	11	12	13
A	S1	WKYgroup-W4-1	WKYgroup-W6-3	WKYgroup-W9-2	WKY+TRFgroup-W12-1	WKY+TRFgroup-W14-3	SHRgroup-S5-2	SHRgroup-S8-1	SHR-TRFgroup-S12-3	SHR-TRFgroup-S15-2
B	S2	WKYgroup-W4-2	WKYgroup-W7-1	WKYgroup-W9-3	WKY+TRFgroup-W12-2	WKY+TRFgroup-W15-1	SHRgroup-S5-3	SHRgroup-S8-2	SHR-TRFgroup-S13-1	SHR-TRFgroup-S15-3
C	S3	WKYgroup-W4-3	WKYgroup-W7-2	WKY+TRFgroup-W10-1	WKY+TRFgroup-W12-3	WKY+TRFgroup-W15-2	SHRgroup-S6-1	SHRgroup-S8-3	SHR-TRFgroup-S13-2	SHR-TRFgroup-S16-1
D	S4	WKYgroup-W5-1	WKYgroup-W7-3	WKY+TRFgroup-W10-2	WKY+TRFgroup-W13-1	WKY+TRFgroup-W15-3	SHRgroup-S6-2	SHRgroup-S9-1	SHR-TRFgroup-S13-3	SHR-TRFgroup-S16-2
E	S5	WKYgroup-W5-2	WKYgroup-W8-1	WKY+TRFgroup-W10-3	WKY+TRFgroup-W13-2	SHRgroup-S4-1	SHRgroup-S6-3	SHRgroup-S9-2	SHR-TRFgroup-S14-1	SHR-TRFgroup-S16-3
F	S6	WKYgroup-W5-3	WKYgroup-W8-2	WKY+TRFgroup-W11-1	WKY+TRFgroup-W13-3	SHRgroup-S4-2	SHRgroup-S7-1	SHRgroup-S9-3	SHR-TRFgroup-S14-2	SHR-TRFgroup-S17-1
G	S7	WKYgroup-W6-1	WKYgroup-W8-3	WKY+TRFgroup-W11-2	WKY+TRFgroup-W14-1	SHRgroup-S4-3	SHRgroup-S7-2	SHR-TRFgroup-S12-1	SHR-TRFgroup-S14-3	SHR-TRFgroup-S17-2
H	S8	WKYgroup-W6-2	WKYgroup-W9-1	WKY+TRFgroup-W11-3	WKY+TRFgroup-W14-2	SHRgroup-S5-1	SHRgroup-S7-3	SHR-TRFgroup-S12-2	SHR-TRFgroup-S15-1	SHR-TRFgroup-S17-3
Standard curve analysis	S1	S2	S3	S4	S5	S6	S7
Concentration(pg/mL)	0	150	300	600	1200	2400
OD	0.108	0.286	0.348	0.476	0.895	1.671
Sample data analysis(pg/mL)	1	2	3	4	5	6	7	8	9	10	11	12	13
A	0	381.167	444.5	514.5	466.167	422.833	656.167	722.833	754.5	821.167
B	150	441.167	501.167	439.5	502.833	346.167	851.167	739.5	759.5	716.167
C	300	591.167	467.833	411.167	526.167	342.833	856.167	617.833	704.5	694.5
D	600	529.5	349.5	467.833	426.167	284.5	791.167	651.167	726.167	526.167
E	1200	477.833	507.833	401.167	441.167	797.833	847.833	799.5	761.167	596.167
F	2400	607.833	461.167	407.833	486.167	791.167	764.5	639.5	557.833	581.167
G		427.833	452.833	437.833	447.833	826.167	836.167	722.833	692.833	546.167
H		512.833	469.5	389.5	456.167	829.5	837.833	806.167	632.833	647.833
		WKYgroup	WKY+TRFgroup	SHRgroup	SHR-TRFgroup
		381.167	411.167	797.833	722.833
		441.167	467.833	791.167	806.167
		591.167	401.167	826.167	754.5
		529.5	407.833	829.5	759.5
		477.833	437.833	656.167	704.5
		607.833	389.5	851.167	726.167
		427.833	466.167	856.167	761.167
		512.833	502.833	791.167	557.833
		444.5	526.167	847.833	692.833
		501.167	426.167	764.5	632.833
		467.833	441.167	836.167	821.167
		349.5	486.167	837.833	716.167
		507.833	447.833	722.833	694.5
		461.167	456.167	739.5	526.167
		452.833	422.833	617.833	596.167
		469.5	346.167	651.167	581.167
		514.5	342.833	799.5	546.167
		439.5	284.5	639.5	647.833

## Sheet: Elisa-LVtissue-ACE
		LVtissue-ACE
The OD values of the tested samples	1	2	3	4	5	6	7	8	9	10	11	12	13
A	0.148	0.448	0.535	0.496	0.502	0.464	0.782	0.812	0.796	0.715
B	0.198	0.468	0.513	0.575	0.499	0.425	0.763	0.833	0.789	0.704
C	0.258	0.485	0.545	0.457	0.524	0.452	0.859	0.794	0.763	0.773
D	0.278	0.522	0.529	0.474	0.471	0.475	0.899	0.963	0.741	0.788
E	0.457	0.537	0.48	0.514	0.431	0.933	0.801	0.874	0.766	0.752
F	0.654	0.528	0.484	0.49	0.511	0.879	0.769	0.807	0.774	0.7
G	1.089	0.515	0.497	0.506	0.473	0.822	0.793	0.748	0.72	0.74
H	1.874	0.506	0.543	0.491	0.489	0.876	0.845	0.798	0.78	0.731
The corresponding table of the tested samples	1	2	3	4	5	6	7	8	9	10	11	12	13
A	S1	WKYgroup-W4-1	WKYgroup-W6-3	WKYgroup-W9-2	WKY+TRFgroup-W12-1	WKY+TRFgroup-W14-3	SHRgroup-S5-2	SHRgroup-S8-1	SHR-TRFgroup-S12-3	SHR-TRFgroup-S15-2
B	S2	WKYgroup-W4-2	WKYgroup-W7-1	WKYgroup-W9-3	WKY+TRFgroup-W12-2	WKY+TRFgroup-W15-1	SHRgroup-S5-3	SHRgroup-S8-2	SHR-TRFgroup-S13-1	SHR-TRFgroup-S15-3
C	S3	WKYgroup-W4-3	WKYgroup-W7-2	WKY+TRFgroup-W10-1	WKY+TRFgroup-W12-3	WKY+TRFgroup-W15-2	SHRgroup-S6-1	SHRgroup-S8-3	SHR-TRFgroup-S13-2	SHR-TRFgroup-S16-1
D	S4	WKYgroup-W5-1	WKYgroup-W7-3	WKY+TRFgroup-W10-2	WKY+TRFgroup-W13-1	WKY+TRFgroup-W15-3	SHRgroup-S6-2	SHRgroup-S9-1	SHR-TRFgroup-S13-3	SHR-TRFgroup-S16-2
E	S5	WKYgroup-W5-2	WKYgroup-W8-1	WKY+TRFgroup-W10-3	WKY+TRFgroup-W13-2	SHRgroup-S4-1	SHRgroup-S6-3	SHRgroup-S9-2	SHR-TRFgroup-S14-1	SHR-TRFgroup-S16-3
F	S6	WKYgroup-W5-3	WKYgroup-W8-2	WKY+TRFgroup-W11-1	WKY+TRFgroup-W13-3	SHRgroup-S4-2	SHRgroup-S7-1	SHRgroup-S9-3	SHR-TRFgroup-S14-2	SHR-TRFgroup-S17-1
G	S7	WKYgroup-W6-1	WKYgroup-W8-3	WKY+TRFgroup-W11-2	WKY+TRFgroup-W14-1	SHRgroup-S4-3	SHRgroup-S7-2	SHR-TRFgroup-S12-1	SHR-TRFgroup-S14-3	SHR-TRFgroup-S17-2
H	S8	WKYgroup-W6-2	WKYgroup-W9-1	WKY+TRFgroup-W11-3	WKY+TRFgroup-W14-2	SHRgroup-S5-1	SHRgroup-S7-3	SHR-TRFgroup-S12-2	SHR-TRFgroup-S15-1	SHR-TRFgroup-S17-3
Standard curve analysis	S1	S2	S3	S4	S5	S6	S7	S8
Concentration(ng/mL)	0	0.312	0.625	1.25	2.5	5	10	20
OD	0.148	0.198	0.258	0.278	0.457	0.654	1.089	1.874
Sample data analysis(ng/mL)	1	2	3	4	5	6	7	8	9	10	11	12	13
A	0	2.95556	3.9731	3.51696	3.58713	3.14269	6.86199	7.21287	7.02573	6.07836
B	0.312	3.18947	3.71579	4.44094	3.55205	2.68655	6.63977	7.45848	6.94386	5.94971
C	0.625	3.3883	4.09006	3.06082	3.84444	3.00234	7.76257	7.00234	6.63977	6.75673
D	1.25	3.82105	3.90292	3.25965	3.22456	3.27135	8.23041	8.97895	6.38246	6.93216
E	2.5	3.99649	3.32982	3.72749	2.75673	8.62807	7.08421	7.93801	6.67485	6.51111
F	5	3.89123	3.37661	3.44678	3.6924	7.99649	6.70994	7.15439	6.76842	5.90292
G	10	3.73918	3.52865	3.63392	3.24795	7.32982	6.99064	6.46433	6.13684	6.37076
H	20	3.63392	4.06667	3.45848	3.43509	7.9614	7.59883	7.04912	6.8386	6.2655
		WKYgroup	WKY+TRFgroup	SHRgroup	SHR-TRFgroup
		2.95556	3.06082	8.62807	6.46433
		3.18947	3.25965	7.99649	7.04912
		3.3883	3.72749	7.32982	7.02573
		3.82105	3.44678	7.9614	6.94386
		3.99649	3.63392	6.86199	6.63977
		3.89123	3.45848	6.63977	6.38246
		3.73918	3.58713	7.76257	6.67485
		3.63392	3.55205	8.23041	6.76842
		3.9731	3.84444	7.08421	6.13684
		3.71579	3.22456	6.70994	6.8386
		4.09006	2.75673	6.99064	6.07836
		3.90292	3.6924	7.59883	5.94971
		3.32982	3.24795	7.21287	6.75673
		3.37661	3.43509	7.45848	6.93216
		3.52865	3.14269	7.00234	6.51111
		4.06667	2.68655	8.97895	5.90292
		3.51696	3.00234	7.93801	6.37076
		4.44094	3.27135	7.15439	6.2655

## Sheet: Elisa-LVtissue-Ang-II
		LVtissue-Ang-II
The OD values of the tested samples	1	2	3	4	5	6	7	8	9	10	11	12	13
A	0.167	0.362	0.371	0.422	0.376	0.373	0.645	0.659	0.51	0.62
B	0.215	0.449	0.386	0.39	0.44	0.342	0.568	0.639	0.607	0.621
C	0.305	0.372	0.415	0.393	0.435	0.346	0.612	0.662	0.594	0.53
D	0.472	0.417	0.423	0.37	0.42	0.369	0.707	0.635	0.56	0.517
E	0.988	0.448	0.43	0.396	0.377	0.607	0.658	0.634	0.628	0.585
F		0.444	0.456	0.445	0.4	0.71	0.616	0.649	0.529	0.638
G		0.382	0.408	0.381	0.43	0.65	0.666	0.533	0.619	0.653
H		0.438	0.403	0.387	0.408	0.682	0.653	0.688	0.531	0.641
The corresponding table of the tested samples	1	2	3	4	5	6	7	8	9	10	11	12	13
A	S1	WKYgroup-W4-1	WKYgroup-W6-3	WKYgroup-W9-2	WKY+TRFgroup-W12-1	WKY+TRFgroup-W14-3	SHRgroup-S5-2	SHRgroup-S8-1	SHR-TRFgroup-S12-3	SHR-TRFgroup-S15-2
B	S2	WKYgroup-W4-2	WKYgroup-W7-1	WKYgroup-W9-3	WKY+TRFgroup-W12-2	WKY+TRFgroup-W15-1	SHRgroup-S5-3	SHRgroup-S8-2	SHR-TRFgroup-S13-1	SHR-TRFgroup-S15-3
C	S3	WKYgroup-W4-3	WKYgroup-W7-2	WKY+TRFgroup-W10-1	WKY+TRFgroup-W12-3	WKY+TRFgroup-W15-2	SHRgroup-S6-1	SHRgroup-S8-3	SHR-TRFgroup-S13-2	SHR-TRFgroup-S16-1
D	S4	WKYgroup-W5-1	WKYgroup-W7-3	WKY+TRFgroup-W10-2	WKY+TRFgroup-W13-1	WKY+TRFgroup-W15-3	SHRgroup-S6-2	SHRgroup-S9-1	SHR-TRFgroup-S13-3	SHR-TRFgroup-S16-2
E	S5	WKYgroup-W5-2	WKYgroup-W8-1	WKY+TRFgroup-W10-3	WKY+TRFgroup-W13-2	SHRgroup-S4-1	SHRgroup-S6-3	SHRgroup-S9-2	SHR-TRFgroup-S14-1	SHR-TRFgroup-S16-3
F	S6	WKYgroup-W5-3	WKYgroup-W8-2	WKY+TRFgroup-W11-1	WKY+TRFgroup-W13-3	SHRgroup-S4-2	SHRgroup-S7-1	SHRgroup-S9-3	SHR-TRFgroup-S14-2	SHR-TRFgroup-S17-1
G	S7	WKYgroup-W6-1	WKYgroup-W8-3	WKY+TRFgroup-W11-2	WKY+TRFgroup-W14-1	SHRgroup-S4-3	SHRgroup-S7-2	SHR-TRFgroup-S12-1	SHR-TRFgroup-S14-3	SHR-TRFgroup-S17-2
H	S8	WKYgroup-W6-2	WKYgroup-W9-1	WKY+TRFgroup-W11-3	WKY+TRFgroup-W14-2	SHRgroup-S5-1	SHRgroup-S7-3	SHR-TRFgroup-S12-2	SHR-TRFgroup-S15-1	SHR-TRFgroup-S17-3
Standard curve analysis	S1	S2	S3	S4	S5	S6	S7
Concentration(pg/mL)	0	24.69	74.07	222.22	666.67
OD	0.167	0.215	0.305	0.472	0.988
Sample data analysis(pg/mL)	1	2	3	4	5	6	7	8	9	10	11	12	13
A	0	142.167	149.667	192.167	153.833	151.333	378	389.667	265.5	357.167
B	24.69	214.667	162.167	165.5	207.167	125.5	313.833	373	346.333	358
C	74.07	150.5	186.333	168	203	128.833	350.5	392.167	335.5	282.167
D	222.22	188	193	148.833	190.5	148	429.667	369.667	307.167	271.333
E	666.67	213.833	198.833	170.5	154.667	346.333	388.833	368.833	363.833	328
F		210.5	220.5	211.333	173.833	432.167	353.833	381.333	281.333	372.167
G		158.833	180.5	158	198.833	382.167	395.5	284.667	356.333	384.667
H		205.5	176.333	163	180.5	408.833	384.667	413.833	283	374.667
		WKYgroup	WKY+TRFgroup	SHRgroup	SHR-TRFgroup
		142.167	168	346.333	284.667
		214.667	148.833	432.167	413.833
		150.5	170.5	382.167	265.5
		188	211.333	408.833	346.333
		213.833	158	378	335.5
		210.5	163	313.833	307.167
		158.833	153.833	350.5	363.833
		205.5	207.167	429.667	281.333
		149.667	203	388.833	356.333
		162.167	190.5	353.833	283
		186.333	154.667	395.5	357.167
		193	173.833	384.667	358
		198.833	198.833	389.667	282.167
		220.5	180.5	373	271.333
		180.5	151.333	392.167	328
		176.333	125.5	369.667	372.167
		192.167	128.833	368.833	384.667
		165.5	148	381.333	374.667

[truncated: 1 more sheets: Elisa-LVtissue-AT1]
